# Supplementary material for: L-Tryptophan-Rich Diet Alleviates High-Intensity-Exercise-Induced Liver Dysfunction via the Metabolite Indole-3-Acetic Acid and AhR Activation
Source: Cells. 2025 Apr 16;14(8):605. doi: 10.3390/cells14080605 (PMC12026455; doi:10.3390/cells14080605)
Supplement: Supplementary file 1 [file cells-14-00605-s001.zip]

Archive with 4 entries (4 files):
- Supplementary Figure/Figure S1.tif
- Supplementary Figure/Supplementary Figure S2.tif
- Supplementary Figure/Supplementary figure S3.jpeg
- Table S1.pdf
